# Supplementary material for: Genome-Wide Characterization of Tomato FAD Gene Family and Expression Analysis under Abiotic Stresses
Source: Plants (Basel). 2023 Nov 10;12(22):3818. doi: 10.3390/plants12223818 (PMC10675527; doi:10.3390/plants12223818)
Supplement: Supplementary file 1 [file plants-12-03818-s001.zip › supplementary material/supplementary material/schedules.xlsx]

## Sheet: Table S1
Table S1. The Ka/Ks ratios of duplication for duplicate FAD genes in tomato.
Chr	Duplicated gene pairs	Ka	Ks	Ka/Ks	Selective	Type
					pressure
Chr01/Chr08	SlFAD1/SlFAD19	0.24	1.24	0.2	Purify selection	segmental
Chr05/Chr10	SlFAD4/SlFAD10	0.11	1.35	0.08	Purify selection	segmental
Chr06/Chr06	SlFAD5/SlFAD6	0.07	0.34	0.19	Purify selection	tandem
Chr12/Chr12	SlFAD12/SlFAD17	0.01	0.01	0.92	Purify selection	tandem
Chr12/Chr12	SlFAD13/SlFAD14	0.18	0.63	0.3	Purify selection	tandem
Chr12/Chr12	SlFAD13/SlFAD15	0.18	0.65	0.28	Purify selection	tandem
Chr12/Chr12	SlFAD14/SlFAD19	0.21	0.6	0.35	Purify selection	tandem

## Sheet: Table S2
Table S2. Primers sequence of qRT-PCR used in this study.
Primer name	Forward primer (5’-3’)	Reverse primer (5’-3’)
SlFAD1	TTTGCCAGGGTTGTGTTTG	AGTGGTGGCGACGATGACTA
SlFAD2	TCCTTCGTTCTTTATGACCTCG	TGCTATGACCCAAACTCCTGTT
SlFAD4	CAGAAGGGAACGATTGGTTTG	GGTGACACTTTCCTCAAATGGC
SlFAD5	ATCTTTCTACCGTCGTTGGCT	TAACTCCACTCCTTGCCACG
SlFAD6	GGGCAATCTTTGTTCTTGGTC	GGCACCCAAGATTCATCAGC
SlFAD7	TCACTCTACCCTTTCCCTTGC	ATTGCCGTCCAGCAGACAGT
SlFAD8	GGCTTCCAAGAAAGGACCA	AGGTGCTATTGGAACGGCA
SlFAD9	GAAGAATCACAACAAACCAGGG	CCAAGCAGTAGCAGGATGAAAT
SlFAD10	GGTGGAAATGGACTCATAATGC	CAAAGAACTTCGCAAGGGAA
SlFAD11	TTTGCTGCCGATGTTTACG	GCACCTTGGTAGCCTTGGAA
SlFAD12	CCATCCCTCCTCACTGCTTT	GTGGAAACACAACCTTGAACG
SlFAD13	TCTCTCGTTCGCTCCTCTTCCT	AATGACCCATAGTGCGGTGC
SlFAD14	CAAGGTTGTGTTTCCACTGGG	ACGCCGATGACTATGCTTCC
SlFAD15	CAAGGTTGTGTTTCCACTGGG	ACGCCGATGACTATGCTTCC
SlFAD16	ACTGGATTGCTCAAGGTTGTG	TGGTGACGACGATGACTATGTT
SlFAD17	GGATTGCTCAAGGTTGTGTTG	GACGACGATGACTATGTTTCCA
SlFAD18	GGATTGCTCAAGGTTGTGTTTG	GACGACGATGACTATGTTTCCA
SlFAD19	ATTCTAAACAGGGCGGAGGC	TGTCTACTCCCAACTCAAGGGC
SlFAB1	CATTAGAATCCTGGGTTTCCG	CTCATCGGGAAGCCCTAAA
SlFAB2	CGTCCGTGTTCACCACTCAGAT	AAGATTTCACGCTTCTCTGGC
SlFAB3	AGAGGTTATCTCCGCCCAAC	GCATTGAGTGAGTAACCTGGTGA
SlFAB4	CCTGCGTCTGATGGATTTCA	TCACGAACACCATCCAAGG
SlFAB5	TGTAGAGAAATGTTGGCAGCC	AGGCAAAGCATCTTCAGTTAGC
SlFAB6	CGTTGGAGTGGAGAACAATCC	TCTCGTGTCGCTTCTCATCC
SlFAB7	GCAGGGATGACAACCTCTTTG	CGGAGCCAGTCCACATACATA
